# Supplementary material for: Differential Androgen Receptor Expression Across Bladder Cancer Stages and Its Link to Poor Outcomes
Source: Cancers (Basel). 2025 Dec 15;17(24):3990. doi: 10.3390/cancers17243990 (PMC12731148; doi:10.3390/cancers17243990)
Supplement: Supplementary file 1 [file cancers-17-03990-s001.zip]

Archive with 1 entries (1 files):
- cancers-3979539-supplementary.pdf
